# Supplementary material for: Recovery of Natural Antioxidants from Onion Solid Waste via Pressurized Liquid Extraction: Encapsulation and Application into a Food System
Source: Foods. 2025 Oct 21;14(20):3583. doi: 10.3390/foods14203583 (PMC12564815; doi:10.3390/foods14203583)
Supplement: Supplementary file 1 [file foods-14-03583-s001.zip]

Archive with 1 entries (1 files):
- foods-3907459-supplementary.pdf
